# Supplementary material for: Clinical Impact of the Geriatric Nutritional Risk Index on Chemotherapy-Related Adverse Events in Diffuse Large B-Cell Lymphoma: A Multicenter Study
Source: Nutrients. 2025 Dec 2;17(23):3785. doi: 10.3390/nu17233785 (PMC12694119; doi:10.3390/nu17233785)
Supplement: Supplementary file 1 [file nutrients-17-03785-s001.zip]

Archive with 1 entries (1 files):
- nutrients-3960720-supplementary.pdf
